# Supplementary material for: Perceived Efficacy, Reduced Prescription Drug Use, and Minimal Side Effects of Cannabis in Patients with Chronic Orthopedic Pain
Source: Cannabis Cannabinoid Res. 2022 Dec 5;7(6):865–75. doi: 10.1089/can.2021.0088 (PMC9784606; doi:10.1089/can.2021.0088)
Supplement: Supplemental data [file Suppl_Data.zip]

Archive with 2 entries (2 files):
- STROBE_checklist.doc
- RO_Cannabis_Patient_Handout_3-8-21.pdf
